# Supplementary material for: A haplotype-resolved genome assembly of the Nile rat facilitates exploration of the genetic basis of diabetes
Source: BMC Biol. 2022 Nov 8;20:245. doi: 10.1186/s12915-022-01427-8 (PMC9641963; doi:10.1186/s12915-022-01427-8)
Supplement: Supplementary file 2 — Additional file 2: Supplementary Table 1. TOGA status of 18430 ancestral placental mammal genes in muroid rodent genome assemblies. Supplementary Table 2. Positively selected genes and their mutation tolerance in humans according to gnomAD. [file 12915_2022_1427_MOESM2_ESM.xlsx]

## Sheet: Table 1. Sequencing statistics.
Table 1. Characteristics of sequencing data. Sequencing coverage and read length of data used to assemble the Nile rat genome. The 10X genomics sequencing coverage is read coverage and not physical (read cloud) coverage. The Bionano genomics coverage counts single-molecule optical maps.
Technology	Coverage	Average length
PacBio CLR	60.9	11659
Illumina (trio)	49.3	150
HiC	68.52	N/A
10X Genomics	76.49*	N/A
Bionano Genomics	129	154446

## Sheet: Table 2. Assembly statistics
Table 2. Assembly statistics
	Principal	Maternal
Genome size	2.50 Gb	2.49 Gb
Number of scaffolds	1595	1610
Scaffold N50	82.7 Mb	81.2 Mb
Number of contigs	3219	3135
Contig N50	11.1 Mb	8.9 Mb
Percent repeat	34.4	34.32
NCBI protein-coding genes	22234	N/A
TOGA gene annotations	21038	21284

## Sheet: Table 3. Repeat content.
Table 3. Repeat content of haplotype assemblies. Repeat masking is performed using the rodentia repeat library and RepeatMasker.
Repeat	Paternal		Maternal
	Number of elements	Percent genome	Number of elements	Percent genome
SINE	1097531	6.02	1095360	6.03
Alu/B1	449074	1.98	447915	1.98
B2-B4	584908	3.81	583853	3.82
IDs	34995	0.1	34992	0.1
MIRs	27964	0.13	28010	0.13
LINEs:	489920	12.26	488452	12.21
LINE1	474324	12.15	472927	12.11
LINE2	11535	0.08	11496	0.08
L3/CR1	2636	0.02	2598	0.02
LTR	801475	11.23	797822	11.18
ERVL	70619	0.89	70801	0.9
ERVL-MaLRs	355720	3.96	355437	3.99
ERV_classI	53595	0.8	52958	0.8
ERV_classII	318728	5.55	315822	5.48
Satellite	59080	0.28	58663	0.28
Simple repeat	1289416	2.76	1284006	2.75
Low complexity	149866	0.39	149072	0.39
Total (including other)		34.4		34.32

## Sheet: Table 4. Heterozygosity spectru
Table 4. Genetic variation between the maternal and paternal assemblies.
Class	Number
SNV	2512582
Small indel (<= 50 bp)	1252719
Large indel (> 50 bp)	9244
Inversion	53
Translocation	95
Inverted translocation	62
Copy number variant	1971

## Sheet: Table 5. Variable genes and dia
Table 5. Copy number divergent, heterozygous, and positively selected genes.
Category	Number of genes	Linked to type 2 diabetes	Comment
Human-house mouse orthologs	18951	3567	Based on the MGI orthologs table
Human-Nile rat orthologs	16235	3295	Based on the NCBI Gene database
Duplicated in mouse but not in Nile rat	368	15
Duplicated in Nile rat but not in mouse	117	21
Mouse genes missing in Nile rat	218	10	Homozygous-missing only
Named Nile rat genes missing in mouse*	69	7	See footnote
Non-synonymous SNVs supported by Iso-seq	208	42
Positively selected	119	19
*Assigned names other than locus numbers by NCBI, no mouse genes mapped by TOGA, and names do not occur in the MGI table of human-mouse orthologs

## Sheet: Supplementary Table 1. TOGA
Supplementary Table 1. TOGA status of 18430 ancestral placental mammal genes in muroid rodent genome assemblies
Assembly	NCBI accession	Species Name	Taxonomy lineage	Intact reading frame	Inactivating mutations	Missing sequence
mm39	GCF_000001635.27	Mus musculus	Muroidea; Muridae; Murinae; Mus; Mus	17282	964	184
HLmicOre1	GCF_018167655.1	Microtus oregoni	Muroidea; Cricetidae; Arvicolinae; Microtus	17232	982	216
HLarvNil1	GCA_011762505.1	Arvicanthis niloticus	Muroidea; Muridae; Murinae; Arvicanthis	17149	1048	233
rn7	GCF_015227675.2	Rattus norvegicus	Muroidea; Muridae; Murinae; Rattus	17107	1147	176
HLmesAur3	GCF_017639785.1	Mesocricetus auratus	Muroidea; Cricetidae; Cricetinae; Mesocricetus	16859	1380	191
HLacoRus1	GCA_903995435.1	Acomys russatus	Muroidea; Muridae; Deomyinae; Acomys	16826	1382	222
HLmicAgr2	GCA_902806775.1	Microtus agrestis	Muroidea; Cricetidae; Arvicolinae; Microtus	16686	1508	236
HLonyTor1	GCA_903995425.1	Onychomys torridus	Muroidea; Cricetidae; Neotominae; Onychomys	16626	1358	446
HLgraSur1	GCA_004785775.1	Grammomys surdaster	Muroidea; Muridae; Murinae; Grammomys	16592	963	875
HLmusPah1	GCA_900095145.2	Mus pahari	Muroidea; Muridae; Murinae; Mus; Coelomys	16363	1049	1018
HLmusCar1	GCA_900094665.2	Mus caroli	Muroidea; Muridae; Murinae; Mus; Mus	16319	1017	1094
HLmasCou1	GCA_008632895.1	Mastomys coucha	Muroidea; Muridae; Murinae; Mastomys	16244	1036	1150
HLsigHis1	GCA_004025045.1	Sigmodon hispidus	Muroidea; Cricetidae; Sigmodontinae; Sigmodon	16137	1021	1272
nanGal1	GCF_000622305.1	Nannospalax galili	Muroidea; Spalacidae; Spalacinae; Nannospalax	16059	1276	1095
micOch1	GCF_000317375.1	Microtus ochrogaster	Muroidea; Cricetidae; Arvicolinae; Microtus	16055	978	1397
HLmicOec1	GCA_007455595.1	Microtus oeconomus	Muroidea; Cricetidae; Arvicolinae; Microtus	16021	985	1424
HLrhoOpi1	GCA_010120015.1	Rhombomys opimus	Muroidea; Muridae; Gerbillinae; Rhombomys	16007	1141	1282
HLmusSpi1	GCA_003336285.1	Mus spicilegus	Muroidea; Muridae; Murinae; Mus; Mus	16006	1042	1382
HLacoDim1	GCA_907164435.1	Acomys dimidiatus	Muroidea; Muridae; Deomyinae; Acomys	16004	1114	1312
HLratRat7	GCA_011064425.1	Rattus rattus	Muroidea; Muridae; Murinae; Rattus	15902	1948	580
HLondZib1	GCA_004026605.1	Ondatra zibethicus	Muroidea; Cricetidae; Arvicolinae; Ondatra	15892	1062	1476
HLperPol1	GCA_003704135.2	Peromyscus polionotus subgriseus	Muroidea; Cricetidae; Neotominae; Peromyscus; Peromyscus polionotus	15841	1099	1490
HLacoKem1	GCA_907164505.1	Acomys kempi	Muroidea; Muridae; Deomyinae; Acomys	15746	1126	1558
HLcriGam1	GCA_004027575.1	Cricetomys gambianus	Muroidea; Nesomyidae; Cricetomyinae; Cricetomys	15711	1130	1589
HLrhySor1	GCA_019843965.1	Rhynchomys soricoides	Muroidea; Muridae; Murinae; Rhynchomys	15709	1111	1610
HLmerUng1	GCA_002204375.1	Meriones unguiculatus	Muroidea; Muridae; Gerbillinae; Meriones	15631	1261	1538
HLmicRicArv1	GCA_020387435.1	Microtus richardsoni arvicoloides	Muroidea; Cricetidae; Arvicolinae; Microtus; Microtus richardsoni	15608	1120	1702
HLrhiPru1	GCA_009823505.1	Rhizomys pruinosus	Muroidea; Spalacidae; Rhizomyinae; Rhizomys	15602	1782	1046
HLtypCin1	GCA_023101885.1	Typhlomys cinereus	Muroidea; Platacanthomyidae; Typhlomys	15593	2392	445
HLmyoGla2	GCA_902806735.1	Myodes glareolus	Muroidea; Cricetidae; Arvicolinae; Myodes	15542	1023	1865
HLacoPer1	GCA_907169655.1	Acomys percivali	Muroidea; Muridae; Deomyinae; Acomys	15483	1304	1643
HLrhaDil1	GCA_019844195.1	Rhabdomys dilectus	Muroidea; Muridae; Murinae; Rhabdomys	15417	1002	2011
HLacoCah1	GCA_004027535.1	Acomys cahirinus	Muroidea; Muridae; Deomyinae; Acomys	15200	1057	2173
HLlopImh1	GCA_907164525.1	Lophiomys imhausi	Muroidea; Muridae; Lophiomyinae; Lophiomys	15078	1965	1387
HLphoSun1	GCA_023856395.1	Phodopus sungorus	Muroidea; Cricetidae; Cricetinae; Phodopus	15042	1049	2339
HLmicArv1	GCA_007455615.1	Microtus arvalis	Muroidea; Cricetidae; Arvicolinae; Microtus	14839	1094	2497
HLperEre1	GCA_902702925.1	Peromyscus eremicus	Muroidea; Cricetidae; Neotominae; Peromyscus	13741	2874	1815
HLpraDel1	GCA_019843815.1	Praomys delectorum	Muroidea; Muridae; Murinae; Praomys	11655	1115	5660
HLneoLep1	GCA_001675575.1	Neotoma lepida	Muroidea; Cricetidae; Neotominae; Neotoma	11328	1263	5839
HLellTal1	GCA_001685095.1	Ellobius talpinus	Muroidea; Cricetidae; Arvicolinae; Ellobius	11287	1487	5656
HLellLut1	GCA_001685075.1	Ellobius lutescens	Muroidea; Cricetidae; Arvicolinae; Ellobius	9839	2559	6032
HLapoSyl1	GCA_001305905.1	Apodemus sylvaticus	Muroidea; Muridae; Murinae; Apodemus; Sylvaemus group	6732	1269	10429

## Sheet: Supplementary Table 2. Positive
Supplementary Table 2. Positively selected genes and their mutation tolerance in humans according to gnomAD
Gene name	Synonymous o/e	Missense o/e	pLoF o/e	Filter (U=unchecked, P=pass,F=fail)
EYA1	0.99 (0.85 - 1.15)	0.84 (0.76 - 0.93)	0.17 (0.09 - 0.33)	P
ZC3H6	1.35 (1.22 - 1.5)	0.89 (0.81 - 0.97)	0.18 (0.09 - 0.38)	F
KRT16	1.26 (1.1 - 1.44)	1.05 (0.96 - 1.16)	1.12 (0.78 - 1.61)	U
GRSF1	1 (0.84 - 1.21)	1.1 (0.99 - 1.22)	0.84 (0.58 - 1.23)	P
PADI6	NA	NA	NA	P
XIAP	0.85 (0.68 - 1.07)	0.69 (0.59 - 0.8)	0.12 (0.05 - 0.37)	P
PARP2	0.83 (0.7 - 0.99)	0.92 (0.84 - 1.02)	0.71 (0.52 - 0.99)	P
KRTAP10-4	1.05 (0.89 - 1.24)	1.26 (1.14 - 1.39)	1.19 (0.81 - 1.74)	U
MMRN2	0.82 (0.74 - 0.93)	0.87 (0.81 - 0.94)	0.67 (0.48 - 0.97)	U
RNF157	1 (0.88 - 1.14)	0.88 (0.81 - 0.97)	0.51 (0.36 - 0.74)	U
CDSN	0.9 (0.77 - 1.05)	0.83 (0.75 - 0.93)	0.2 (0.08 - 0.63)	P
TIMP3	1.02 (0.82 - 1.29)	0.54 (0.44 - 0.66)	0.17 (0.07 - 0.53)	P
KRT1	0.99 (0.87 - 1.14)	0.96 (0.88 - 1.05)	0.19 (0.1 - 0.4)	P
MPL	0.74 (0.63 - 0.87)	0.94 (0.85 - 1.03)	0.53 (0.37 - 0.76)	U
IL20RB	0.92 (0.76 - 1.14)	0.87 (0.76 - 0.99)	0.82 (0.53 - 1.3)	U
TBC1D9B	1.03 (0.94 - 1.13)	0.93 (0.88 - 0.99)	0.48 (0.36 - 0.66)	U
KRT10	1.18 (1.03 - 1.36)	0.96 (0.87 - 1.06)	0.36 (0.21 - 0.62)	U
PPP2R5E	1.15 (0.98 - 1.36)	0.31 (0.26 - 0.38)	0 (0 - 0.1)	P
C1orf54	0.95 (0.7 - 1.32)	1.11 (0.93 - 1.33)	0.82 (0.45 - 1.58)	U
TEPSIN	1.07 (0.94 - 1.22)	1.01 (0.92 - 1.11)	0.82 (0.54 - 1.28)	U
DCN	1.02 (0.85 - 1.24)	0.84 (0.74 - 0.95)	0.23 (0.11 - 0.54)	U
CCDC106	1.26 (1.07 - 1.48)	0.68 (0.59 - 0.78)	0.41 (0.2 - 0.94)	U
HSD17B10	0.92 (0.71 - 1.19)	0.31 (0.24 - 0.41)	0 (0 - 0.34)	P
CCDC71	1.08 (0.93 - 1.26)	1.06 (0.96 - 1.17)	0.36 (0.19 - 0.76)	U
KRT3	1.16 (1.02 - 1.31)	0.99 (0.91 - 1.08)	0.81 (0.55 - 1.23)	U
VEGFB	1.22 (1 - 1.49)	1.18 (1.03 - 1.34)	1.31 (0.83 - 1.87)	P
VAPB	0.88 (0.69 - 1.13)	0.7 (0.59 - 0.83)	0.18 (0.07 - 0.56)	F
FKBP8	1.02 (0.89 - 1.18)	0.6 (0.53 - 0.69)	0 (0 - 0.16)	F
BTBD3	0.94 (0.8 - 1.11)	0.57 (0.5 - 0.65)	0.27 (0.14 - 0.57)	U
PIK3R5	0.88 (0.78 - 0.98)	0.65 (0.6 - 0.71)	0.23 (0.14 - 0.39)	P
ALG1	1.45 (1.27 - 1.65)	1.35 (1.24 - 1.48)	1.09 (0.8 - 1.5)	U
ALDH3A2	0.81 (0.68 - 0.97)	0.88 (0.8 - 0.98)	0.51 (0.33 - 0.82)	P
ADAMTS3	0.97 (0.87 - 1.08)	0.94 (0.88 - 1)	0.44 (0.33 - 0.6)	U
LORICRIN	1.06 (0.85 - 1.32)	1.23 (1.07 - 1.41)	0.23 (0.08 - 1.08)	U
OLR1	1.04 (0.84 - 1.3)	0.87 (0.75 - 1.01)	0.4 (0.22 - 0.8)	F
SCGB3A1	0.98 (0.71 - 1.38)	0.86 (0.67 - 1.13)	0.85 (0.33 - 1.84)	U
CYP2U1	0.92 (0.79 - 1.09)	0.83 (0.75 - 0.93)	0.41 (0.24 - 0.75)	P
KRTAP10-5	1.41 (1.19 - 1.66)	1.35 (1.21 - 1.52)	0.71 (0.39 - 1.4)	U
ZNF83	1.1 (0.94 - 1.29)	0.93 (0.84 - 1.03)	NA	U
GNPTG	1.7 (1.48 - 1.93)	1.44 (1.3 - 1.6)	0.79 (0.53 - 1.22)	U
KRTAP10-1	1.67 (1.43 - 1.91)	1.31 (1.17 - 1.47)	0.88 (0.48 - 1.66)	U
AKR1D1	1.11 (0.91 - 1.35)	0.96 (0.85 - 1.09)	0.71 (0.46 - 1.13)	U
KRT77	1.02 (0.89 - 1.17)	1.07 (0.98 - 1.17)	0.87 (0.61 - 1.26)	U
ZNF99	1.23 (1.09 - 1.4)	1.34 (1.25 - 1.44)	0.54 (0.25 - 1.38)	U
IGLV4-3	NA	NA	NA	U
CIDEC	1.17 (0.96 - 1.43)	1.16 (1.02 - 1.32)	0.45 (0.23 - 0.94)	F
ZNF79	1.1 (0.95 - 1.28)	0.97 (0.87 - 1.07)	0.37 (0.21 - 0.69)	U
SYAP1	0.94 (0.75 - 1.19)	0.71 (0.6 - 0.85)	0.07 (0.03 - 0.35)	P
GP1BA	1.08 (0.95 - 1.22)	1.05 (0.96 - 1.14)	0.78 (0.38 - 1.66)	P
KLK11	1.13 (0.93 - 1.36)	0.85 (0.74 - 0.98)	0.52 (0.3 - 0.98)	U
GRAMD1A	0.99 (0.88 - 1.11)	0.83 (0.77 - 0.91)	0.32 (0.2 - 0.5)	U
TSPAN9	1.08 (0.88 - 1.32)	0.67 (0.57 - 0.8)	0.16 (0.07 - 0.52)	P
SUSD2	1.06 (0.95 - 1.17)	0.99 (0.92 - 1.06)	0.84 (0.64 - 1.11)	U
MEX3C	1.15 (1 - 1.32)	0.73 (0.66 - 0.82)	0.13 (0.05 - 0.41)	P
PCDHA10	1.02 (0.93 - 1.13)	1.09 (1.02 - 1.16)	0.85 (0.61 - 1.2)	U
MRS2	1.06 (0.89 - 1.25)	0.87 (0.78 - 0.98)	0.64 (0.43 - 0.97)	U
TDP2	1.37 (1.16 - 1.64)	0.98 (0.86 - 1.1)	0.74 (0.49 - 1.13)	U
SNCG	1.21 (0.94 - 1.56)	0.93 (0.77 - 1.13)	0.81 (0.42 - 1.63)	U
WNK1	1.05 (0.98 - 1.13)	0.83 (0.79 - 0.87)	0.07 (0.04 - 0.13)	P
KRTAP19-7	1.33 (0.93 - 1.84)	1 (0.77 - 1.32)	NA	U
TRPT1	0.92 (0.74 - 1.15)	0.87 (0.76 - 1.01)	0.51 (0.28 - 1)	U
CCDC12	1.02 (0.8 - 1.32)	0.88 (0.74 - 1.05)	0.37 (0.18 - 0.85)	U
TXLNB	0.9 (0.78 - 1.04)	1.09 (1.01 - 1.19)	0.77 (0.54 - 1.11)	U
CAPNS1	1.2 (0.98 - 1.48)	0.86 (0.74 - 1)	0.69 (0.44 - 1.11)	U
KRTAP10-8	1.27 (1.06 - 1.53)	1.16 (1.02 - 1.31)	0.93 (0.53 - 1.68)	U
MT4	1.15 (0.73 - 1.77)	1.17 (0.91 - 1.53)	1.43 (0.68 - 1.92)	U
VSTM5	0.96 (0.76 - 1.23)	0.74 (0.62 - 0.89)	1.22 (0.74 - 1.85)	U
LZTS1	0.99 (0.88 - 1.12)	0.97 (0.89 - 1.06)	0.11 (0.04 - 0.34)	P
KRTAP17-1	0.95 (0.7 - 1.31)	0.86 (0.7 - 1.08)	0 (0 - 1.05)	F
NHLRC4	1.18 (0.91 - 1.55)	1.05 (0.87 - 1.28)	NA	U
S100G	0.85 (0.49 - 1.51)	0.78 (0.54 - 1.15)	0.69 (0.21 - 1.84)	U
TREX1	1.2 (1.02 - 1.4)	1.16 (1.04 - 1.29)	0.15 (0.05 - 0.69)	P
OR6N2	1.19 (0.98 - 1.44)	0.97 (0.85 - 1.1)	0.66 (0.34 - 1.38)	U
PHACTR1	0.92 (0.7 - 1.22)	0.79 (0.66 - 0.96)	0 (0 - 0.92)	P
IRF6	0.78 (0.65 - 0.95)	0.52 (0.46 - 0.6)	0 (0 - 0.13)	P
KRT2	1.3 (1.15 - 1.46)	1.11 (1.02 - 1.21)	0.38 (0.23 - 0.67)	U
GNB1L	1.03 (0.88 - 1.21)	1 (0.9 - 1.11)	0.6 (0.36 - 1.05)	U
ZNF814	1.09 (0.96 - 1.24)	1.12 (1.04 - 1.21)	0.65 (0.26 - 1.72)	U
NRXN1	1.22 (1.13 - 1.32)	0.76 (0.71 - 0.81)	0.15 (0.09 - 0.25)	P
CCDC96	1.04 (0.9 - 1.19)	1.03 (0.94 - 1.13)	1.24 (0.89 - 1.73)	U
IGLV4-60	NA	NA	NA	U
TRBV14	NA	NA	NA	U
DNA2	0.96 (0.85 - 1.08)	0.91 (0.85 - 0.98)	0.7 (0.54 - 0.93)	P
ACADL	0.75 (0.61 - 0.93)	0.84 (0.75 - 0.95)	0.81 (0.57 - 1.16)	U
C4B	0.63 (0.51 - 0.77)	0.62 (0.54 - 0.72)	0.16 (0.07 - 0.41)	U
C4A	0.81 (0.68 - 0.99)	0.63 (0.54 - 0.72)	0.97 (0.66 - 1.45)	U
JAG2	1.16 (1.07 - 1.26)	0.78 (0.73 - 0.83)	0.06 (0.03 - 0.14)	P
GRINA	1.27 (1.09 - 1.49)	0.76 (0.67 - 0.87)	0.22 (0.1 - 0.49)	U
CTRB2	1.37 (1.13 - 1.66)	1.09 (0.94 - 1.27)	0.74 (0.41 - 1.45)	U
SBK3	0.88 (0.74 - 1.05)	0.89 (0.8 - 1)	0.86 (0.45 - 1.69)	U
ZNF470	0.96 (0.83 - 1.12)	1.14 (1.05 - 1.24)	1.13 (0.83 - 1.55)	U
CTRB1	1.15 (0.93 - 1.42)	1.14 (0.99 - 1.32)	1.14 (0.66 - 1.83)	U
IGLV9-49	NA	NA	NA	U
KRTAP20-1	0.7 (0.41 - 1.26)	1.26 (0.97 - 1.64)	NA	U
ZNF90	1.02 (0.87 - 1.2)	1.17 (1.07 - 1.27)	0.81 (0.39 - 1.69)	U
UBQLN2	1.2 (1.03 - 1.4)	0.73 (0.64 - 0.82)	0.09 (0.03 - 0.45)	P
KRTAP5-9	0.77 (0.57 - 1.05)	0.96 (0.8 - 1.16)	1.73 (0.49 - 1.93)	U
IGHV4-28	NA	NA	NA	U
IGKV6D-41	NA	NA	NA	U
ERCC4	1.15 (1.02 - 1.28)	1.1 (1.02 - 1.18)	0.64 (0.47 - 0.9)	U
RBM12B	1.19 (1.07 - 1.33)	0.9 (0.83 - 0.97)	0.32 (0.2 - 0.54)	U
RGS6	0.9 (0.76 - 1.07)	0.71 (0.64 - 0.8)	0.22 (0.13 - 0.4)	U
nan	NA	NA	NA	U
ANKRD10	1.06 (0.91 - 1.24)	0.76 (0.67 - 0.85)	0.27 (0.13 - 0.62)	U
SRCAP	1.15 (1.08 - 1.21)	0.86 (0.83 - 0.9)	0.05 (0.03 - 0.1)	F
GAK	1.19 (1.1 - 1.29)	1 (0.94 - 1.06)	0.27 (0.18 - 0.41)	U
SUSD3	1.01 (0.82 - 1.25)	0.75 (0.64 - 0.88)	0.67 (0.36 - 1.31)	U
MATN1	0.98 (0.84 - 1.13)	0.91 (0.82 - 1.01)	0.42 (0.24 - 0.8)	U
TBC1D24	1.1 (0.97 - 1.24)	0.89 (0.81 - 0.97)	0.73 (0.49 - 1.12)	U
PTRH1	1.07 (0.87 - 1.33)	1.01 (0.87 - 1.17)	0.88 (0.48 - 1.66)	U
KRTAP19-1	1.01 (0.73 - 1.44)	1.17 (0.94 - 1.45)	NA	U
CCDC153	0.85 (0.66 - 1.11)	0.85 (0.73 - 1)	0.7 (0.42 - 1.23)	U
PAX8	1.1 (0.95 - 1.27)	0.87 (0.78 - 0.96)	0.04 (0.01 - 0.2)	F
EEF1D	1.11 (0.98 - 1.24)	1.01 (0.93 - 1.1)	0.54 (0.35 - 0.84)	U
COQ10A	0.95 (0.75 - 1.22)	0.87 (0.75 - 1.01)	0.6 (0.34 - 1.13)	P
MOG	0.96 (0.76 - 1.21)	0.88 (0.76 - 1.02)	0.28 (0.14 - 0.64)	F
IGLV4-69	NA	NA	NA	U
R3HCC1	1.05 (0.86 - 1.28)	0.82 (0.7 - 0.95)	0.71 (0.4 - 1.33)	U
MIDN	1.42 (1.26 - 1.6)	0.93 (0.84 - 1.03)	0.26 (0.13 - 0.61)	U
